# Supplementary material for: First complete mitochondrial genome of the endemic goby, Rhinogobius davidi (Gobiiformes: Gobiidae: Gobionellinae), in China
Source: Mitochondrial DNA B Resour. 2023 Mar 14;8(3):410–3. doi: 10.1080/23802359.2023.2189493 (PMC10026808; doi:10.1080/23802359.2023.2189493)
Supplement: Supplemental Material [file TMDN_A_2189493_SM0288.xls]

## Sheet: Sheet1
# METRICS	Rhinogobius_davidi
BAIT_SET	genbank_annotation
GENOME_SIZE	16483
BAIT_TERRITORY	16483
TARGET_TERRITORY	16483
BAIT_DESIGN_EFFICIENCY	1
TOTAL_READS	983586
PF_READS	983586
PF_UNIQUE_READS	983586
PCT_PF_READS	1
PCT_PF_UQ_READS	1
PF_UQ_READS_ALIGNED	62228
PCT_PF_UQ_READS_ALIGNED	0.063266
PF_BASES_ALIGNED	8227343
PF_UQ_BASES_ALIGNED	8227343
ON_BAIT_BASES	8227343
NEAR_BAIT_BASES	0
OFF_BAIT_BASES	0
ON_TARGET_BASES	8001645
PCT_SELECTED_BASES	1
PCT_OFF_BAIT	0
ON_BAIT_VS_SELECTED	1
MEAN_BAIT_COVERAGE	499.141
MEAN_TARGET_COVERAGE	485.448
MEDIAN_TARGET_COVERAGE	200
MAX_TARGET_COVERAGE	851
PCT_USABLE_BASES_ON_BAIT	0.056685
PCT_USABLE_BASES_ON_TARGET	0.05513
FOLD_ENRICHMENT	1
ZERO_CVG_TARGETS_PCT	0
PCT_EXC_DUPE	0
PCT_EXC_MAPQ	0
PCT_EXC_BASEQ	2.2e-05
PCT_EXC_OVERLAP	0.027417
PCT_EXC_OFF_TARGET	0.965069
FOLD_80_BASE_PENALTY	2.42724
PCT_TARGET_BASES_1X	0.934963
PCT_TARGET_BASES_2X	0.932415
PCT_TARGET_BASES_10X	0.926227
PCT_TARGET_BASES_20X	0.922466
PCT_TARGET_BASES_30X	0.916095
PCT_TARGET_BASES_40X	0.914457
PCT_TARGET_BASES_50X	0.908026
PCT_TARGET_BASES_100X	0.893951
HS_LIBRARY_SIZE
HS_PENALTY_10X	0
HS_PENALTY_20X	0
HS_PENALTY_30X	0
HS_PENALTY_40X	0
HS_PENALTY_50X	0
HS_PENALTY_100X	0
AT_DROPOUT	0
GC_DROPOUT	0
HET_SNP_SENSITIVITY	0.932309
HET_SNP_Q	12
